# Supplementary material for: Training and implementation of handheld ultrasound technology at Georgetown Public Hospital Corporation in Guyana: a virtual learning cohort study
Source: J Educ Eval Health Prof. 2023 Apr 4;20:11. doi: 10.3352/jeehp.2023.20.11 (PMC11009011; doi:10.3352/jeehp.2023.20.11)
Supplement: Supplementary file 1 [file jeehp-20-11-dataset1.xlsx]

## Sheet: Form Responses 1
Timestamp	1. Which probe is best for transabdominal scanning and why is this particular probe the most suitable?	2. What tissues appear white and what tissues appear black on an ultrasound image?	3. How do you differentiate urine in the bladder from a peritoneal fluid collection?	4. What is the Society of Fetal Urology (SFU) criteria for grade 3 hydronephrosis?	5. When can catheterized urine volume be a better option than bladder ultrasound volume measurement?
2021-07-14 19:33:21	Convex probe - since a larger area of the abdomen can be scanned with a smaller array	Very dense tissues appear white eg. bone, kidney stones while liquids like urine and water appear black	They cannot be differentiated since they both appear black on ultrasound	Dilated major and minor calyces, that are fluid filled	If there is a lot of interference of the ultrasound waves eg. excessive amounts of intestinal gas and large amounts of umbilical fat.
2021-07-15 15:35:37	The convex probe is best for transabdominal scanning since this type of ultrasound requires a low frequency probe for better tissue penetration; making the convex probe the ideal choice	Typically very dense tissue such as bone would produce a white image, whereas pockets of fluid, like blood or urine have a more black appearance.	The urine in the bladder would be enclosed by the bladder wall and it would be more obvious if the bladder is full, whereas a peritoneal fluid collection would more than likely be in one or more the peritoneal recess which are continuations of the peritoneal cavity and only a small portion of the bladder has peritoneal relations.	The SFU criteria for grade 3 hydronephrosis states that there must be dilation of the renal pelvis with visualization of all the calyces, which are uniformly dilated, with normal renal parenchyma present	The catheterized urine volume may be more useful than bladder ultrasound volume if the patient has a massive ascites, then it can produce falsely elevated volume, thus making the catheterized method more useful. Or if there is alot of bowel gas obscuring visualization of the volume of urine in the bladder via ultrasound, then again catheterized urine volume maybe be better.
2021-07-16 04:08:18	A convex probe is best for transabdominal ultrasound due to its wider and deeper view.	High density tissues such as bone appear white. Low density tissues such as fluid appear black.	Urine is found within the bladder which is usually rectangular-shaped and anechoic. Peritoneal fluid in ascites is confined by a border that is pear-shaped and hyperechoic. Peritoneal fluid can also be found in the Morrison's pouch or splenorenal recess, unlike urine.	Grade 3 hydronephrosis is moderate: -moderate dilatation of renal pelvis and calyces -blunting of fornices; flattening of papillae -mild cortical thinning is possible	Urine catheterization may be better in those with lower urinary tract dysfunction due to a more exact volume measurement.
2021-07-15 10:06:33	The best probe for trans abdominal scanning is the convex transducer as it has a wider view point and greater penetration even though the resolution might not be as great as the other transducers	The tissues that appear white are those solid tissues such as bones and other solid organs. Softer tissue may appear grey as fluids and other liquid appears black	To differentiate urine in the bladder from a peritoneal fluid collection a longitudinal and transverse view should be done. If inconclusive a urethral catheterization can be done and repeat ultrasound done. Ir look for the time fighter sign	The SFU criteria for grade 3 hydronephrosis include moderate dilation of renal cycles, flattening of papillae and mild cortical thinning	Cattherization may be considered a better option if there is inconclusive evidence between pelvic ascites and bladder, or to measure residual urine
2021-07-15 17:31:48	A low frequency convex probe since it has greater penetration and a greater view can be appreciated.	Bone and kidney stones may appear white while fluids (water/urine) appears black. The soft tissues may appear along the spectrum from dark to light gray.	Since urine usually appears black and other peritoneal fluid collection varies depeding the cause is transudative(appearing black) or exudative (may appear gray/white).	Dilatation of the renal pelvis and calyces with mild cortical atrophy.	It is a better option if the urine is to be analyzed/culture or even when strict output is to be monitored.
2021-07-15 18:47:02	A low frequency convex probe is best for transabdominal scanning since they allow for a wider and deeper fields of view.	Bone appears very white since more sound wave will be reflected than absorbed. The area behind bone and free fluid will appear black. Dense organs like kidney will appear white while urine and blood will be black.	Urine in the bladder will be dark and will have a rim of white/gray tissue because of the translucency of the bladder tissue. Free fluid in the abdomen like peritoneal fluid will appear black but will be diffused and not contained in a gray tissue pocket.	Mild dilation of the renal pelvis and calyces Blunting of the fornix Mild cortical thinning	Fluid (blood, serous fluid or urine) cannot be distinguished on ultrasound so attempting to quantify volume based on ultrasound would be inappropriate as a result measuring passed urine will be better.
2021-07-16 06:03:21	The convex transducer is best because it covers a wider area and has good penetration	Black: fluid; white - denser tissues (bone)	Urine in the bladder may be rectangular in shape and anechoic.	Moderate dilation of renal pelvis and calves with parenchymal atrophy	For post void residual volume
2021-07-15 16:30:08	The curvilinear probe is best for transabdominal scanning as due to its convex shape it has good contact with the skin and has a wide view. It also is a low frequency ultrasound and hence can visualize or penetrate to deeper structures.	Solid tissue appears white, while fluid appears black.	Urine is contained within the bladder cavity while peritoneal fluid collection usually accumulates in the various pouches (Morrison's pouch, pouch of Douglas), the paracolic gutters or the peritoneal folds based on the patient's positioning.	Grade 3 is moderate hydronephrosis and the criteria involves moderate dilation of the renal pelvis and calyces, blunting of the fornices and flattening of the papillae and possible mild cortical thinning.	Catheterized urine volume is a better option than bladder ultrasound volume measurement in cases where catheterization may act both diagnostically and therapeutically to relieve discomfort and to drain the urine. Moreover prolapse of the uterus, pregnancy, ascites and profuse abdominal scarring over the area may affect the visualization of the bladder during ultrasonography.
2021-07-12 19:00:32	A convex probe is most suited for transabdominal scanning because it has a lower frequency. Lower frequencies allow for deeper penetration.	Highly dense tissues are hyperechoic and appear white, while homogenous substances appear black because sound waves travel through. These are hypoechoic.	Peritoneal fluid collection may most likely have echoes, while urine is anechoic.	Moderate dilation of renal pelvis and calyces and flattening of papillae.	Inadequate training by staff on the use of ultrasound for urine volume measurement makes it a less favorable option in comparison to catheterized urine volume.
2021-07-15 01:44:45	The low frequency curvilinear probe is best for transabdominal ultrasound because it gives good penetration and a wide field of view	Bone and kidney stones appear white whereas urine and water appears black on ultrasound images. Soft tissues can appear either as dark or light grey	Urine in the bladder usually appears black and is localized to the lower abdomen whereas the position and appearance of peritoneal fluid varies. A peritoneal fluid collection is usually located in Morrison's pouch in the supine position and the pouch of douglas in the standing position. In addition, a peritoneal fluid collection can appear black if it is a transudate or can appear as a combinatio…	SFU Grade 3 hydronephrosis has a moderate dilation of the renal pelvis and calyces with the presence of cortical atrophy	Catheterized urine volume can be a better option than ultrasound volume measurement if the urine needs to be analyzed or if the hourly rate of production is required.
2021-07-15 20:58:00	Convex probe is best for transabdominal scanning because it allows for a deeper and wider view of intra-abdominal structures	Fluid is always black and soft tissue is usually shades of grey. The denser the tissue, the whiter it is e.g. highly dense tissues like bones are bright white. Also gas appears black.	1. Location: Urine would be localized to the bladder while peritoneal fluid collections are small volumes of fluid in the abdominal cavity 2. Also if you ask the patient to change to a lateral decubitus position, the peritoneal fluid would shift to another area of the abdomen due to gravity while the urine in the bladder would still be confined in the bladder. 3. Urine in bladder is anechoice and…	1. Moderate dilatation of the renal pelvis and calyces 2. Blunting of fornices and flattening of papillae 3. Mild cortical thinning may be seen	When measuring postvoid residuals
2021-07-14 13:55:07	The curved transducer probe, because it will have excellent penetration, big footprint and appropriate depth	Solid tissue is white while free fluid(blood, water) appears black	Urine in the bladder will appear as dark(free fluid) with a white rim(for bladder) to indicate the the bladder and it will be more defined, while fluid from a peritoneal collection will be dark free fluid with no outer white rim structure	Moderate dilation of renal pelvis and calyces	nil
2021-07-16 10:48:17	Low frequency convex probe is best for transabdominal scanning because it will give a better penetration and a wider field of view	Bone and kidney stone appear white whereas water and urine appear black. Soft tissues appear from dark to light gray.	Unsure	Dilatation of the renal pelvis and calyces with mild cortical atrophy	If the urine sample needs to be analyzed and when the hourly rate of urine production is required.
2021-07-15 11:51:37	A low frequency convex probe because low frequencies are more penetrating than high frequencies due to their longer wavelengths and therefore allows us to see deeper structures.	Dense tissue appears white (bone) and less dense tissue that transmit the ultrasound through it appears black (water, air).	By passing a Foley's catheter and using the ultrasound to see if it lies outside of the fluid.	Moderate dilatation of the renal pelvis and calyces, blunting of fornices and flattening of papillae and mild cortical thinning may be seen.	If the patient has wounds over the midline lower abdominal area or if the patient is pregnant.
