# Supplementary material for: Training and implementation of handheld ultrasound technology at Georgetown Public Hospital Corporation in Guyana: a virtual learning cohort study
Source: J Educ Eval Health Prof. 2023 Apr 4;20:11. doi: 10.3352/jeehp.2023.20.11 (PMC11009011; doi:10.3352/jeehp.2023.20.11)
Supplement: Supplementary file 2 [file jeehp-20-11-dataset2.xlsx]

## Sheet: Form Responses 1
Timestamp	1. Why is the curvilinear probe used for transabdominal scanning?	2. What tissues are hyperechoic on ultrasound? Hypoechoic? Give at least one example of each	3. How can ultrasound be used to differentiate peritoneal fluid from fluid in the urinary bladder?	4. According to the Society of Fetal Urology (SFU), what differentiates grade 3 from grade 4 hydronephrosis?	5. Under what conditions can ultrasound NOT be used to measure bladder volume?	Bonus: What are the three characteristics of renal stones on ultrasound?
2021-10-31 05:48:37	The curvilinear probe is suitable for transabdominal scanning since it utilizes lower frequency ultrasound which allows a deep penetration and a wide depth of field, that is ideal for viewing intra-abdominal structures.	The hyperechoic tissue are usually white on ultrasound, eg. fascia and bone, while hypoechoic tissues appear black eg. blood and urine.	In differentiating peritoneal fluid from fluid in the bladder anatomy and the characteristics of these fluid must be considered. As it relates to the anatomy, fluid in the urinary bladder is confined to the well defined bladder walls while peritoneal fluid accumulates in the gravity dependents portions of the abdominal cavity eg. Morison’s pouch, pouch of Douglas and para-colic gutters. In additi…	Grade 3 hydronephrosis has dilatation of almost all calyces (major calyces dilated) where as Grade 4 hydronephrosis has calyceal dilatation and parenchymal thinning	Ultrasound would cannot be used to measure bladder volume when the bladder is empty and also when there is a draining urinary catheter in situ	Acoustic shadowing, echogenic foci comet-tail artifact
2021-10-30 16:55:36	The curvilinear probe is used for transabsominal scanning because it requires lower ultrasonography frequency which allows for greater penetration and wider depth of view useful to visual the intra-abdominal structures.	The hyperechoic structures are typically dense hard tissues, such as bone, whereas hyperechoic tissue looks darker in appearance such as fluids like blood.	In order to use ultrasonography to differentiate between peritoneal fluid and fluid in the urinary bladder we have to consider the anatomy. Generally, peritoneal fluid has a tendancy to collect in GI gutters and pouches; for example the pouch of Douglas or rectovesicular pouch. Whereas, for fluid in the urinary bladder, it would be confined to the wall of the bladder. So, that could aid in the di…	In the Grade 3 hydronephrosis there is moderate dilatation of the renal pelvis and calces, mild cortical thinning is seen and the corticomedullary differentiation is normal, whereas in Grade 4 Hydronephrosis there is gross dilatation of the renal pelvis and calyces, which can often appear ballooned, the loss of borders between the renal pelvis and calves, renal atrophy seen as cortical thinning a…	The ultrasound may not be useful to measure bladder volume if there is collapsed bladder with indwelling catheter, which can cause some inaccuracies. Instead the catheter must first be removed before the fluid volume in bladder is estimated.	Three (3) characteristics of the renal stones on ultrasound are a bright echogenic foci, some form of acoustic shadowing and colour comet-tail
2021-10-30 20:31:04	The convex transducer is best due to its wide field of vision and good penetration.	Hypoechoic: lymph nodes Hyperechoic: bone	Peritoneal fluid can be found in found in Morrison's pouch or the splenorenal recess. Peritoneal fluid is also pear-shaped and hyperechoic. Bladder fluid is rectangular, thin-walled, and anechoic.	Grade 3 has moderate dilatation of renal pelvis and calyces, unlike grade 4 which has gross dilatation and total loss of borders.	- Volumes > 1,000ml or < 100ml - Foley catheter in situ - presence of intravesical mass - bladder is not a standard shape , e.g. after surgery, presence of clots or stones - presence of fluid-filled cyst in the bladder area - scan has been performed with the patient on their side; - Obesity - advanced pregnancy - lower abdominal scarring over the scanning area;	Echogenic foci, acoustic shadowing, and twinkle artifact on color Doppler
2021-10-30 20:05:47	Curvilinear probe is better used because it allows for a wider field of view at a lower frequency, what that translates to is wider depth and better penetration	Tissues that cause a strong reflection on return to the transducer, more solid the organ more hyperechoic causing the tissues to appear bright, eg. Fascia and bones. Hypoechoic on the other hand refers to decrease echoes returning to the transducer hence tissues appear darker eg. Fat, lymph and fluid	During an ultrasound to differentiate between the 2 a urinary catheter can passed and ultrasound rechecked if there is decrease in fluid it was urine in the bladder and visa versa. The fluid can be drained also and a urine nitrogen and creatinine test be done that can aid in differentiating the two. Or a tie fighter sign can be seen in women	In grade 3 the minor calices are dilated and in grade 4 hydronephrosis there is paranchyma thinning	If the bladder is empty bladder volume should not be done, if the individual is pregnant or if there is an indwelling catheter on continuous drainage	Stones may appear hyperechoic with a posterior acoustic window, a twinkling sign may be seen, it may be seen with pelviccalyceal dilation proximal to the stone, may be individual or many stones with varing sizes, color comet tail artifact
2021-10-29 19:24:28	It is used because of its wider field of view and since it uses lower frequency, it also has deeper penetration.	Bone or kidney stones are hyperechoic on ultrasound while water and urine appears hypoechoic.	Urine would usually appear black whereas peritoneal fluid collection varies based on the etiology– transudates appear black whereas exudates can be black grey or white.	A grade 3 hydronephrosis would have moderate dilation of the pelvicalyceal system with mild cortical thinning while a grade 4 has gross dilatation and renal atrophy can be seen.	If the patient has any anterior abdominal wall injury or wound and if a female patient is pregnant.	Bright echogenic, distal shadow, twinkling artefact.
2021-10-30 11:09:50	The curvilinear probe is used for the transabdominal ultrasound since it has a wider aperture and low frequency which will make visibility greater.	Hyperechoic tissue will be any mass, prostate Hyposchoic- free fluid, blood, urine	Fluid in the bladder (black) will be surrounded by a thin rim of hyperechoic tissue (bladder) while free fluid will be collected in the pouches and will appear black.	The parenchyma is spared in Grade 3 while it’s compromised in Grade 4	1) the patient has a foley’s, 2) patient with invasive prostatic tissue, 3) patient with neoplasticism growth in bladder	Stones appear radiopaque, hydronephrosis may be seen, calyces May be dilated.
2021-10-31 05:09:39	It has a low frequency which allows for deep penetration and wide depth of field	Hyperechoic: bone ; hypoechoic: lymph nodes	If there is a urinary catheter in the bladder, it will be seen on ultrasonagraphy. Also, the amount of fluid seen can be quantified then the patient asked to void the bladder and the fluid quantified again.	The dilation is more pronounced in a grade 4 hydronephrosis to the point that the renal pelvis and calyces appear ballooned and there is a greater loss of borders. There is also renal atrophy	Pregnant patients, patients with open abdominal wounds, neonates	Echogenic foci; acoustic shadowing; twinkle artifact on colour doppler
2021-10-30 12:46:17	Curvilinear probe is used for transabdominal scanning as its convex shape allows for good contact with the abdominal skin and allows for a wide field of view. Deeper structures can be visualised as this probe uses low frequency ultrasound.	Solid tissues are hyperechoic e.g. kidney stones, bones. Dense tissue such as fat and tumors appear hypoechoic.	Urine is contained within the bladder cavity while peritoneal fluid collection usually accumulates in various pouches such as, Morrison's pouch, pouch of Douglas, the paracolic gutters or the peritoneal folds based on the patient's positioning. Ultrasound is also sensitive in distinguishing the features of the fluids such as detecting low level echoes, sepitations and debris.	Grade 3 is moderate hydronephrosis, it involves moderate dilation of renal pelvis and calyces, blunting of fornices and flattening of papillae with or without mild cortical thinning. While grade 4 is severe hydronephrosis involving gross dilation of the renal pelvis and calyces with a loss of borders between the renal pelvis and calyces. Renal atrophy and cortical thinning present.	Ultrasound should not be used to measure bladder volume in patients with an open wound or severe scarring in the suprapubic region, in pregnant patients, or with uterine prolapse.	hyperechoic mass, posterior acoustic shadowing and twinkling artifact
2021-10-29 14:05:34	Because it allows for deep penetration	Tissue that is less dense is hyperechoic. Fluids can also appear hyperechoic on ultrasound. One example of hyperechoic tissue is fat Dense tissue is hypoechoic. One example is bone	Urine is anechoic. However, peritoneal fluid may sometimes contain hyperechoic substances depending on the cause.	Grade 4 hydronephrosis results in parenchymal damage whole Grade 3 does not.	If the bladder is not very filled ultrasound cannot be used to measure bladder volume.	Echogenic, acoustic shadowing and twinkling artifact.
2021-10-30 09:30:39	The curvilinear probe gives better penetration and a wider field of view	Fascia, bone and kidney stones are hyperechoic whereas soft tissues and fat hypoechoic	Fluid in the bladder usually appears black (anechoic) on ultrasound whereas the color of peritoneal fluid varies based on the cause - transudates appear black and exudates appear black, grey or white (if septations are present)	Renal atrophy with gross dilation of the renal pelvis and calyces is seen in grade 4 hydronephrosis whereas grade 3 hydronephrosis, there is mild cortical thinning with moderate dilation of the renal pelvis and calyces. In addition, grade 4 has loss of borders between the renal pelvis and calyces, in contrast to flattening of the papillae and blunting of the fornices in grade 3.	Absolute contraindications include patients with suprapubic wounds or injury and pregnant patients whereas relative contraindications can include individuals who recently voided	1. Hyperechoic mass 2. Acoustic (anechoic) shadow 3. Twinkling artifact on color flow doppler
2021-10-30 14:11:46	Because it uses low frequency ultrasound allows deep penetration and a wider depth of field	Hyperechoic - fat tissue Hypoechoic- neoplasms	It is very difficult to differentiate the two. One way to do so 800mis if the patient has in a urinary catheter and ultrasound is done, it'll be very easy to identify urinary bladder fluid simply from seeing the instrument in situ. Another way is to use the ultrasound to examine the urinary bladder of the patient before voiding and then reexamine after voiding, so you'll know whether the fluid yo…	The parenchyma is preserved in grade 3	Pregnant patient, open abdominal wounds where probe needs to be placed, patient has ascites	Acoustic shadowing, echogenity, twinkling sign
2021-10-30 06:08:38	It is used because it has wider aperture and lower frequency so the images are seen clearly	Hyperechoic tissue include fat while hypoechoic tissue include lymph nodes	The fluid in the urinary bladder will be in a fixed structure while peritoneal fluid will be more diffuse in the abdominal cavity	Grade 3 there is mild cortical thinning, while grade 4 there is atrophy of the renal cortex	Empty bladder	Three characteristics are echogenic foci, acoustic shadowing and hydronephrosis of kidney
2021-10-31 18:50:09	For a deep penetration and wider depth of field	Hyperechoic-bone Hypoechoic-lymph nodes	Peritoneal fluid will be anechoic	Grade 3 involves dilation of all calyces while grade 4 involves calyceal dilation and parenchyeal thinning	An empty bladder?	echogenic foci, acoustic shadowing, twinkle artifact on Doppler
2021-10-31 20:11:27	The curvilinear probe uses lower frequency ultrasound allowing for deep penetration and a wide depth of field, which is excellent for viewing intro-abdominal structures.	Tissues that are hyperechoic are tissues that generate a greater echo (dense tissue E.g. Bone) while hopoechoic tissues are those that generate fewer echos and are usually less dense e.g. cysts .	If a Foley catheter balloon is passed into the bladder via the urethra on the ultrasound the Foley’s would be seen outside of the fluid. Ultrasonography of Morrison’s pouch or the splenorenal recess for ascites detection is another technique that can be used.	SFU grade 3 represents only calyceal dilation while SFU 4 represents minimal thinning of the medullary parenchyma and severe thinning of the cortical parenchyma.	Ultrasound can not be used to measure bladder volume when the patient has abdominal wounds over the midline lower abdominal area and if the patient is pregnant.	Renal stones on US are hyperechoic, show posterior acoustic shadowing and larger than 5mm in diameter.
