# Supplementary material for: Training and implementation of handheld ultrasound technology at Georgetown Public Hospital Corporation in Guyana: a virtual learning cohort study
Source: J Educ Eval Health Prof. 2023 Apr 4;20:11. doi: 10.3352/jeehp.2023.20.11 (PMC11009011; doi:10.3352/jeehp.2023.20.11)
Supplement: Supplementary file 3 [file jeehp-20-11-dataset3.xlsx]

## Sheet: Form Responses 1
Timestamp	(a) Greets the patient appropriately and identify the patient with the notes	Comments	(b) Confirms that the indication for the procedure is within own competency.	Comments	(c) Positions the patient correctly	Comments	(a) Sets up the equipment acceptably	Comments	(b) Probe handling and scanning technique	Comments	(c) Identifies the left kidney, right kidney, able to obtain sagittal and axial views	Comments	(d) Measures bladder cranial-caudal, anterior-posterior, and right-left planes accurately before and after void	Comments	(e) Identifies the prostate if applicable	Comments	(f) Able to save or print image	Comments	(a) Informs the patient appropriately	Comments	(b) Makes a record of the findings	Comments	(c) Interprets and reports findings appropriately	Comments	(d) Knows if a repeat scan would be useful	Comments
2021-08-24 22:05:53	Yes		Yes		Yes		Yes		Yes		Yes		Yes		Yes		Yes		Yes		Yes		Yes		Yes
2021-08-24 21:53:18	Yes		Yes		Yes		Yes		Yes		Yes		Yes		Yes		Yes		Yes		Yes		Yes		Yes
2021-08-24 21:57:08	Yes		Yes		Yes		Yes		Yes		Yes		Yes		Yes		Yes		Yes		Yes		Yes		Yes
2021-08-24 22:04:36	Yes		Yes		Yes		Yes		Yes		Yes		Yes		Yes		Yes		Yes		Yes		Yes		Yes
2021-08-24 22:13:15	Yes		Yes		Yes		Yes		Yes		Yes		Yes		Yes		Yes		Yes		Yes		Yes		Yes
2021-08-24 22:11:19	Yes		Yes		Yes		Yes		Yes		Yes		Yes		Yes		Yes		Yes		Yes		Yes		Yes
2021-08-24 21:54:52	Yes		Yes		Yes		Yes		Yes		Yes		Yes		Yes		Yes		Yes		Yes		Yes		Yes
2021-08-24 22:02:59	Yes		Yes		Yes		Yes		Yes		Yes		Yes		Yes		Yes		Yes		Yes		Yes		Yes
2021-08-24 22:08:58	Yes		Yes		Yes		Yes		Yes		Yes		Yes		Yes		Yes		Yes		Yes		Yes		Yes
2021-08-24 22:10:08	Yes		Yes		Yes		Yes		Yes		Yes		Yes		Yes		Yes		Yes		Yes		Yes		Yes
2021-08-24 22:16:05	Yes		Yes		Yes		Yes		Yes		Yes		Yes		Yes		Yes		Yes		Yes		Yes		Yes
2021-08-24 22:01:28	Yes		Yes		Yes		Yes		Yes		Yes		Yes		Yes		Yes		Yes		Yes		Yes		Yes
2021-08-24 22:17:49	Yes		Yes		Yes		Yes		Yes		Yes		Yes		Yes		Yes		Yes		Yes		Yes		Yes
2021-08-24 21:58:36	Yes		Yes		Yes		Yes		Yes		Yes		Yes		Yes		Yes		Yes		Yes		Yes		Yes
