# Supplementary material for: Training and implementation of handheld ultrasound technology at Georgetown Public Hospital Corporation in Guyana: a virtual learning cohort study
Source: J Educ Eval Health Prof. 2023 Apr 4;20:11. doi: 10.3352/jeehp.2023.20.11 (PMC11009011; doi:10.3352/jeehp.2023.20.11)
Supplement: Supplementary file 4 [file jeehp-20-11-dataset4.xlsx]

## Sheet: Form Responses 1
Timestamp	On a scale of 1 to 5, with 1 being "not satisfied at all" and 5 being "very satisfied," how satisfied are you with this training program thus far?	Please leave any additional comments or feedback here.
2021-08-17 17:00:51	5
2021-09-11 12:00:39	4	Not all students, myself included, have the available device to practise using the application even without the probe. The app has a bit of a learning curve and every time I have found myself having to relearn how to use the app when I get the opportunity from another colleague's device.
2021-09-11 13:33:04	4	Additional material on the pathologies to expect during kidney ultrasound is needed and also a certificate or some form of recognition following the completion of the training
2021-09-12 18:36:53	4	I am satisfied with the training program thus far. Looking forward to visualising different urinary and renal pathologies .
2021-09-12 19:57:16	4
2021-09-13 05:15:24	4	The machine needs to be more available for practice
2021-09-16 13:40:02	3
2021-09-16 13:51:18	3	A bit too long between sessions
2021-09-19 14:06:48	5	The training program is an amazing experience so far. However, more focus should be placed on identifying common urological pathologies via ultrasound.
2021-09-19 14:12:22	4	The program was very good but more focus should be placed on identifying various urological pathologies.
2021-09-20 00:02:43	4	More emphasis should be placed on recognizing anomalies via ultrasound.
2021-09-21 14:41:38	4	Being able to detect anomalies during ultrasound should be done with emphasis on common renal pathology
2021-09-21 18:12:10	3
2021-09-22 13:15:45	3	1. One of the practical session was done due to a limitation of getting access to the US machine. 2. Need more teaching at the session to identify normal and abnormal structures. 3. More guided practise to hold the probe correctly to get a good view of the kidney and bladder.
2021-09-23 05:01:42	4	Wish the sessions were closer together
2021-09-23 08:36:54	3	More focus should be placed on identifying common urological pathologies via ultrasound and possibly more individual time allocates to practicing
2021-09-23 09:39:39	4	More time is needed for training sessions.
2021-09-23 12:57:47	4	I had a great experience. However I think we should zone in a tad bit more in identifying pathologies associated with the organs
2021-09-23 13:06:18	4	Maybe, more help in properly identifying the structures within organs. And actually incorporating ultrasound in patients to identify the abnormalities, if present
2021-09-23 13:10:42	5	I thought the tutorial sessions were very effective even though we weren't able to meet the team in person
2021-09-23 17:04:51	4	More practice will be greatly be appreciated especially of patients with actual urological pathologies.
2021-09-25 10:00:56	4
2021-09-26 13:15:30	4
